# Supplementary material for: Physical Activity and Frailty Are Impaired in Older Adults with Benign Paroxysmal Positional Vertigo
Source: J Clin Med. 2024 Dec 11;13(24):7542. doi: 10.3390/jcm13247542 (PMC11728343; doi:10.3390/jcm13247542)
Supplement: Supplementary file 1 [file jcm-13-07542-s001.zip]

Archive with 1 entries (1 files):
- jcm-3326900-supplementary.pdf
